# Supplementary material for: Functional connexin35 increased in the myopic chicken retina
Source: Vis Neurosci. 2021 May 14;38:E008. doi: 10.1017/S0952523821000079 (PMC8167454; doi:10.1017/S0952523821000079)
Supplement: Supplementary file 1 [file vnssup.zip]

Archive with 2 entries (2 files):
- S0952523821000079sup001.tif
- S0952523821000079sup002.tif
